# Supplementary material for: Three Novel Bacteriophages, J5a, F16Ba, and z1a, Specific for Bacillus anthracis, Define a New Clade of Historical Wbeta Phage Relatives
Source: Viruses. 2022 Jan 21;14(2):213. doi: 10.3390/v14020213 (PMC8878798; doi:10.3390/v14020213)
Supplement: Supplementary file 1 [file viruses-14-00213-s001.zip]

Archive with 1 entries (1 files):
- viruses-1551922-supplementary.pdf
